# Supplementary material for: Efficient One-Step Synthesis of a Pt-Free Zn0.76Co0.24S Counter Electrode for Dye-Sensitized Solar Cells and Its Versatile Application in Photoelectrochromic Devices
Source: Nanomaterials (Basel). 2023 Oct 23;13(20):2812. doi: 10.3390/nano13202812 (PMC10610264; doi:10.3390/nano13202812)
Supplement: Supplementary file 1 [file nanomaterials-13-02812-s001.zip]

Archive with 1 entries (1 files):
- nanomaterials-2646221-supplementary.pdf
